# Supplementary material for: Antifungal Volatile Organic Compounds from Talaromyces purpureogenus CEF642N: Insights from One Strain Many Compounds (OSMAC) Strategy for Controlling Verticillium dahliae in Cotton
Source: J Fungi (Basel). 2025 Apr 22;11(5):332. doi: 10.3390/jof11050332 (PMC12112887; doi:10.3390/jof11050332)
Supplement: Supplementary file 1 [file jof-11-00332-s001.zip]

Archive with 1 entries (1 files):
- jof-3550576-supplementary.pdf
